# Supplementary material for: Screening for Chagas Disease during Pregnancy in the United States—A Literature Review
Source: Trop Med Infect Dis. 2021 Nov 26;6(4):202. doi: 10.3390/tropicalmed6040202 (PMC8704518; doi:10.3390/tropicalmed6040202)
Supplement: Supplementary file 1 [file tropicalmed-06-00202-s001.zip]

Archive with 1 entries (1 files):
- tropicalmed-1448950-supplementary.pdf
